# Supplementary material for: Verification of the Four-Stage Model of Humor Processing: Evidence from an fMRI Study by Three-Element Verbal Jokes
Source: Brain Sci. 2023 Feb 27;13(3):417. doi: 10.3390/brainsci13030417 (PMC10046724; doi:10.3390/brainsci13030417)
Supplement: Supplementary file 1 [file brainsci-13-00417-s001.zip]

Archive with 1 entries (1 files):
- brainsci-2152330-supplementary.pdf
